# Supplementary material for: Gene regulation is governed by a core network in hepatocellular carcinoma
Source: BMC Syst Biol. 2012 May 1;6:32. doi: 10.1186/1752-0509-6-32 (PMC3403900; doi:10.1186/1752-0509-6-32)
Supplement: Additional file 1 — The gene regulatory network in adjacency list format. [file 1752-0509-6-32-S1.txt]

BHLHB3	hsa-mir-155
BHLHB3	hsa-mir-150
HAND2	hsa-mir-145
HAND2	hsa-mir-199b
HAND2	hsa-mir-195
HAND2	hsa-mir-150
HAND2	hsa-mir-214
HAND2	hsa-mir-218
HAND2	hsa-mir-143
HAND2	hsa-mir-10a
HAND2	hsa-mir-199a
RUNX2	hsa-mir-199b
RUNX2	hsa-mir-181b
RUNX2	hsa-mir-155
RUNX2	hsa-mir-181a
RUNX2	hsa-mir-150
RUNX2	hsa-mir-146a
RARB	hsa-mir-199b
TCF4	hsa-mir-145
TCF4	hsa-mir-199b
TCF4	hsa-mir-150
TCF4	hsa-mir-214
TCF4	hsa-mir-218
TCF4	hsa-mir-143
TCF4	hsa-mir-10a
TCF4	hsa-mir-199a
FOXL1	hsa-mir-145
FOXL1	hsa-mir-214
FOXL1	hsa-mir-218
FOXL1	hsa-mir-181c
FOXL1	hsa-mir-199a
POU2F2	hsa-mir-142
POU2F2	hsa-mir-155
POU2F2	hsa-mir-150
TAL1	hsa-mir-126
OTX1	hsa-mir-210
ARID5B	hsa-mir-199b
ARID5B	hsa-mir-181b
ARID5B	hsa-mir-150
ARID5B	hsa-mir-214
ARID5B	hsa-mir-181c
ARID5B	hsa-mir-199a
POU2AF1	hsa-mir-142
POU2AF1	hsa-mir-155
POU2AF1	hsa-mir-150
POU2AF1	hsa-mir-146a
FOXF1	hsa-mir-145
FOXF1	hsa-mir-199b
FOXF1	hsa-mir-214
FOXF1	hsa-mir-218
FOXF1	hsa-mir-143
FOXF1	hsa-mir-10a
FOXF1	hsa-mir-199a
AR	hsa-mir-18a
AR	hsa-mir-433
AR	hsa-mir-134
GLI2	hsa-mir-199a
NR2F2	hsa-mir-145
NR2F2	hsa-mir-214
NR2F2	hsa-mir-218
NR2F2	hsa-mir-10a
NR2F2	hsa-mir-199a
RUNX3	hsa-mir-155
FOXF2	hsa-mir-145
FOXF2	hsa-mir-199b
FOXF2	hsa-mir-214
FOXF2	hsa-mir-218
FOXF2	hsa-mir-143
FOXF2	hsa-mir-181c
FOXF2	hsa-mir-10a
FOXF2	hsa-mir-199a
SOX4	hsa-mir-181b
TWIST1	hsa-mir-214
TWIST1	hsa-mir-199a
ELF1	TLR7
TAL1	ERG
PAX5	ACTL7B
NFIC	AR
NFIC	IRF6
IRF6	NFE2L1
TCF4	TLR7
TCF4	RUNX1T1
TCF4	GLI2
TCF4	ADAMTS2
TCF4	LMO2
TCF4	FLI1
TCF4	FOXF1
TCF4	ERG
FOXF1	TLR7
FOXF1	RUNX1T1
FOXF1	ADAMTS12
FOXF1	GLI2
FOXF1	ADAMTS2
FOXF1	LMO2
FOXF1	TCF4
FOXF1	TWIST1
FOXF1	FLI1
FOXF1	RARB
FOXF1	ERG
FOXF1	ACTA2
POU2F2	TLR7
POU2F2	ABI3
POU2F2	ADAMDEC1
POU2F2	POU2AF1
POU2F2	SPI1
POU2F2	RUNX3
HAND2	ADAM33
HAND2	RUNX1T1
HAND2	ADAMTS12
HAND2	GLI2
HAND2	ADAMTS2
HAND2	TWIST1
HAND2	ADAMTSL2
HAND2	FOXF1
HAND2	RARB
HAND2	ERG
HAND2	ACTA2
POU2AF1	ADAMDEC1
POU2AF1	RUNX2
POU2AF1	SPI1
POU2AF1	RUNX3
BHLHB3	TLR7
BHLHB3	ADAMDEC1
BHLHB3	CIITA
E2F1	E2F2
E2F1	EZH2
E2F1	BRCA1
E2F1	E2F7
RARB	FOXL1
RARB	EGR2
RARB	FOXF1
NFE2L1	IRF6
NFE2L1	ACADL
TCF3	ABCC10
TCF3	ACAT1
FOXF2	FOXL1
FOXF2	ADAMTS2
FOXF2	FOXF1
RUNX3	TLR7
RUNX3	ABI3
RUNX3	ADAMDEC1
RUNX3	POU2AF1
RUNX3	RUNX2
RUNX3	SPI1
RUNX3	CIITA
RUNX3	FLI1
FOXL1	ABCB11
FOXL1	ADAMTS2
FOXL1	TWIST1
FOXL1	RARB
NR1I2	AR
NR1I2	ABAT
NR1I2	ACBD4
NR1I2	AASS
NR2F2	RUNX1T1
NR2F2	GLI2
NR2F2	ADAMTS2
NR2F2	TWIST1
PBX1	TWIST1
FLI1	IRF8
FLI1	LMO2
FLI1	SPI1
FLI1	RUNX3
FLI1	ADCY7
FLI1	FOXA2
FLI1	ERG
FLI1	TGFB1
RUNX2	TLR7
RUNX2	ADAMDEC1
RUNX2	POU2AF1
RUNX2	TCF4
RUNX2	RUNX3
RUNX2	ADCY7
RUNX2	PRDM1
GLI2	RUNX1T1
GLI2	ADAMTS2
GLI2	FOXF1
IRF8	FLI1
ARID5B	ACOT4
ARID5B	SOX4
POU3F2	IRF6
NR1I3	ABCG2
NR1I3	ABAT
NR1I3	ACOT12
NR1I3	ACBD4
NR1I3	ACAT1
NR1I3	AASS
NR1I3	ABCA6
FOXJ1	ACOT12
FOXJ1	ACAT1
ESR1	ABCG2
ESR1	ABCB4
ESR1	ACADL
ESR1	AACS
HLF	ABCG2
HLF	ACADSB
HLF	ACSM3
HLF	ACSL5
HLF	ACAA1
FOXA2	TLR7
FOXA2	ADAMDEC1
FOXA2	TCF4
FOXA2	ELF1
FOXA2	FLI1
HNF4A	ABCB11
HNF4A	ABTB2
HNF4A	ARID5B
RUNX1	CIITA
ZNF589	ABAT
EGR1	EGR2
AR	NFIC
AR	ABAT
AR	AASS
AR	NR1I2
EOMES	RUNX3
PRDM1	SPI1
PRDM1	CIITA
ERG	FLI1
SPI1	TLR7
SPI1	CIITA
SPI1	RUNX3
SPI1	PRDM1
SPI1	TLR2
SOX4	HMGA1
E2F7	E2F2
hsa-mir-127	ACBD4
hsa-mir-127	ABHD2
hsa-mir-221	ACAD11
hsa-mir-221	ABHD5
hsa-mir-221	ABHD2
hsa-mir-141	ABAT
hsa-mir-141	ACO1
hsa-mir-125a	ABHD6
hsa-mir-125a	ADAL
hsa-mir-34c	ABCA8
hsa-mir-34c	ACOX1
hsa-mir-200b	ACOX2
hsa-mir-433	AR
hsa-mir-27a	ABHD6
hsa-mir-27a	ACSL5
hsa-mir-199a	FOXA2
hsa-mir-324	AASS
hsa-mir-342	ACADSB
hsa-mir-342	ACAD11
hsa-mir-342	HNF4A
hsa-mir-342	ACADS
hsa-mir-21	HNF4A
hsa-mir-21	ABCD3
hsa-mir-21	AADAT
hsa-mir-299	ACADL
hsa-mir-299	NR1I2
hsa-mir-296	AR
hsa-mir-142	ACADSB
hsa-mir-142	ACAD11
hsa-mir-142	ABHD5
hsa-mir-142	ABHD10
hsa-mir-142	ADAL
hsa-mir-142	ACP6
hsa-mir-155	ACADSB
hsa-mir-155	RREB1
hsa-mir-155	ABHD6
hsa-mir-155	SALL1
hsa-mir-155	F2
hsa-mir-23a	ABHD6
hsa-mir-377	ABHD2
hsa-mir-377	ACYP2
hsa-mir-377	AASS
hsa-mir-377	NR1I2
hsa-mir-150	PAX5
hsa-mir-150	HNF4A
hsa-mir-150	ABHD5
hsa-mir-150	ABHD10
hsa-mir-150	ADAL
hsa-mir-330	ABHD6
hsa-mir-223	ABAT
hsa-mir-223	ACOX1
hsa-mir-223	ADAL
hsa-mir-181a	PAX5
hsa-mir-181a	ABHD5
hsa-mir-181a	HLF
hsa-mir-181a	ACMSD
hsa-mir-146a	ACOX1
hsa-mir-146a	HNF4A
hsa-mir-146a	AASS
hsa-mir-194	CIITA
hsa-mir-148a	CIITA
hsa-mir-323	ACACB
hsa-mir-323	ACADL
hsa-mir-323	NR1I2
hsa-mir-138	ACO1
hsa-mir-138	ACACB
hsa-mir-214	ABHD5
hsa-mir-218	ABCG2
hsa-mir-218	AASS
hsa-mir-18a	ACAD11
hsa-mir-18a	ESR1
hsa-mir-222	ACADL
hsa-mir-222	NR1I2
hsa-mir-132	ABHD5
hsa-mir-181c	ACSL1
hsa-mir-130a	AR
ELF1	ITM2A
ELF1	LGALS2
ELF1	KLRG1
ELF1	KLHL6
ELF1	KLRB1
TCF4	LAYN
TCF4	LCP2
TCF4	ITM2A
TCF4	KIRREL
TCF4	LBH
TCF4	LDHB
TCF4	LAMC3
TCF4	ISLR
TCF4	KIF5C
TCF4	ITGBL1
TCF4	ITPKB
TCF4	JAM3
TCF4	KCTD12
TCF4	KCNN3
TCF4	KCNA3
TCF4	ITGA9
TCF4	JAG1
TCF4	KLHL6
TCF4	LHFP
TCF4	KAL1
TCF4	LAPTM5
TCF4	ITGAX
FOXF1	KIRREL
FOXF1	LBH
FOXF1	LDHB
FOXF1	LAMC3
FOXF1	ISLR
FOXF1	ITGBL1
FOXF1	JAM3
FOXF1	KCTD12
FOXF1	ITGA9
FOXF1	KCNK6
FOXF1	LHFP
POU2F2	LCP2
POU2F2	KCNJ10
POU2F2	JAK3
POU2F2	LAX1
POU2F2	LCK
POU2F2	ITGB2
POU2F2	LILRB3
POU2F2	KLHL6
POU2F2	LAPTM5
POU2F2	ITGAX
IRF4	LAX1
IRF4	KCNA3
HAND2	KIRREL
HAND2	LBH
HAND2	LAMC3
HAND2	ISLR
HAND2	ITGBL1
HAND2	JAM3
HAND2	KCTD12
HAND2	ITGA9
HAND2	KCNK6
HAND2	LHFP
HAND2	KAL1
HAND2	KCND2
GTF2A2	IREB2
POU2AF1	LCP2
POU2AF1	LGALS2
POU2AF1	LBH
POU2AF1	JAK3
POU2AF1	LAX1
POU2AF1	LCK
POU2AF1	ITGB2
POU2AF1	KCNA3
POU2AF1	KLHL6
POU2AF1	LAPTM5
BHLHB3	LCP2
BHLHB3	LBH
BHLHB3	JAK3
BHLHB3	ISLR
BHLHB3	LFNG
BHLHB3	ITPR3
BHLHB3	ITGB2
BHLHB3	ITGAV
BHLHB3	JAG1
BHLHB3	KLHL6
BHLHB3	ITGAX
E2F1	KIF18A
E2F1	KIFC1
E2F1	KIF4A
RARB	ISLR
RARB	ITGBL1
RARB	KLF8
TCF3	LARP4
FOXF2	KIRREL
FOXF2	LBH
FOXF2	LAMC3
FOXF2	ISLR
FOXF2	ITGBL1
FOXF2	JAM3
FOXF2	ITGA9
FOXF2	LHFP
E2F3	KCTD10
STAT4	LCK
RUNX3	LCP2
RUNX3	ITM2A
RUNX3	LGALS2
RUNX3	LBH
RUNX3	JAK3
RUNX3	LAX1
RUNX3	KCTD12
RUNX3	LCK
RUNX3	ITGB2
RUNX3	KCNA3
RUNX3	KCNK6
RUNX3	LILRA4
RUNX3	LAPTM5
RUNX3	ITGAX
FOXL1	KIRREL
FOXL1	ISLR
FOXL1	ITGBL1
FOXL1	JAG1
FOXL1	LHFP
NR1I2	LDHD
NR2F2	LBH
NR2F2	LAMC3
NR2F2	ISLR
NR2F2	ITGBL1
PBX1	LDOC1
FLI1	LCP2
FLI1	LBH
FLI1	JAK3
FLI1	LCP1
FLI1	ITPKB
FLI1	ITGB2
FLI1	LAPTM5
FLI1	ITGA4
FLI1	IRAK3
FLI1	ITK
RUNX2	LCP2
RUNX2	LGALS2
RUNX2	LBH
RUNX2	JAK3
RUNX2	ISLR
RUNX2	ITGBL1
RUNX2	KCTD12
RUNX2	LCK
RUNX2	JAG1
RUNX2	KLHL6
RUNX2	KAL1
RUNX2	LAPTM5
RUNX2	ITGAX
RUNX2	KLRB1
GLI2	LAYN
GLI2	LAMC3
GLI2	ISLR
GLI2	ITGA9
GLI2	LHFP
IRF8	LCP2
IRF8	LAPTM5
ARID5B	LBH
ARID5B	ISLR
ARID5B	KCTD10
ARID5B	JAG1
ARID5B	LDB1
NR1I3	ITIH1
NR1I3	KLF12
NR1I3	LDHD
NR1I3	KLC4
PBX2	JARID2
ESR1	LDHD
OTX1	ITPKA
HLF	ITPR2
FOXA2	KCTD12
HNF4A	LARP4
HNF4A	LAMB1
HNF4A	ITCH
EGR1	JUNB
AR	LDHD
PRDM1	ITM2A
PRDM1	JAK3
ERG	ITPKB
ERG	LHFP
SPI1	ITGAM
SPI1	LILRB2
SOX4	LDHD
hsa-mir-127	KLHL8
hsa-mir-221	KLHL8
hsa-mir-141	LARP4
hsa-mir-122	LHFPL2
hsa-mir-122	KIF3C
hsa-mir-122	KCTD10
hsa-mir-122	KLC2
hsa-mir-200b	LARP4
hsa-mir-27a	ITCH
hsa-mir-199a	KY
hsa-mir-342	KY
hsa-mir-382	LARP4
hsa-mir-296	LDHD
hsa-mir-142	ITCH
hsa-mir-142	KPNA1
hsa-mir-142	KY
hsa-mir-142	L2HGDH
hsa-mir-155	KPNA1
hsa-mir-155	L2HGDH
hsa-mir-377	LDLRAP1
hsa-mir-150	ITCH
hsa-mir-150	KCNA7
hsa-mir-223	KHK
hsa-mir-223	IRS1
hsa-mir-181a	LARP4
hsa-mir-181a	KLF15
hsa-mir-337	KLF9
hsa-mir-146a	L2HGDH
hsa-mir-138	KY
hsa-mir-376a	LDLRAP1
hsa-mir-214	ITCH
hsa-mir-214	KY
hsa-mir-214	KCNN1
hsa-mir-132	ITCH
hsa-mir-132	L2HGDH
hsa-mir-181b	L2HGDH
hsa-mir-199b	ITCH
hsa-mir-210	KLF12
ELF1	METTL9
ELF1	MAL
ELF1	MARCKS
TAL1	MEF2C
NFIC	MARCKSL1
NFIC	MARCKS
TCF4	MAP9
TCF4	LXN
TCF4	LIMS3
TCF4	MAP1A
TCF4	LOXL1
TCF4	LRRC32
TCF4	MFAP4
TCF4	MGP
TCF4	LPXN
TCF4	MEF2C
TCF4	LRRC4C
TCF4	MBOAT2
TCF4	MAP1B
TCF4	LTBP2
TCF4	MFGE8
TCF4	LMCD1
TCF4	METRNL
FOXF1	MAP9
FOXF1	LXN
FOXF1	MEGF6
FOXF1	LUM
FOXF1	MAP1A
FOXF1	LOXL1
FOXF1	MFAP4
FOXF1	MGP
FOXF1	MEF2C
FOXF1	LRRC4C
FOXF1	MBOAT2
FOXF1	MAP1B
FOXF1	MFGE8
POU2F2	LY9
POU2F2	MAP4K1
POU2F2	LSP1
POU2F2	LRRK1
POU2F2	MCOLN2
POU2F2	LRRC25
IRF4	LY9
HAND2	MAP9
HAND2	LXN
HAND2	LRRK1
HAND2	MEGF6
HAND2	MMP16
HAND2	LUM
HAND2	MN1
HAND2	MAP1A
HAND2	MARVELD1
HAND2	LOXL1
HAND2	LRRC32
HAND2	MFAP4
HAND2	MGP
HAND2	MEF2C
HAND2	LRRC17
HAND2	LRRC4C
HAND2	MBOAT2
HAND2	MAP1B
HAND2	LTBP2
GTF2A2	MKL1
POU2AF1	LY9
POU2AF1	MAP4K1
POU2AF1	LSP1
POU2AF1	MICAL1
POU2AF1	LRRK1
POU2AF1	LIMK1
POU2AF1	LIMD2
POU2AF1	MAL
POU2AF1	MARCKS
POU2AF1	LPXN
POU2AF1	MCOLN2
BHLHB3	MAP4K1
BHLHB3	LSP1
BHLHB3	MICAL1
BHLHB3	LXN
BHLHB3	LIMS3
BHLHB3	MAP1A
BHLHB3	LOXL1
BHLHB3	MMP14
BHLHB3	LPXN
BHLHB3	MCOLN2
BHLHB3	LTBP2
BHLHB3	MFGE8
E2F1	MCM8
E2F1	MCM6
E2F1	MCM7
E2F1	MKI67
E2F1	MCM10
E2F1	MCM4
E2F1	MELK
E2F1	MCM3
E2F1	MCM2
RARB	LRRC4C
NFE2L1	MARCKSL1
NFE2L1	MLX
TCF3	LMNB2
FOXF2	MAP9
FOXF2	LXN
FOXF2	LUM
FOXF2	MAP1A
FOXF2	LOXL1
FOXF2	MFAP4
FOXF2	MGP
FOXF2	LRRC4C
FOXF2	LZTS1
FOXF2	MAP1B
FOXF2	MFGE8
STAT4	LTBP2
RUNX3	LY9
RUNX3	MAP4K1
RUNX3	LSP1
RUNX3	MICAL1
RUNX3	LXN
RUNX3	LRRK1
RUNX3	MNDA
RUNX3	LIMD2
RUNX3	MAL
RUNX3	MCOLN2
RUNX3	LRRC8C
RUNX3	LRMP
FOXL1	MAP9
FOXL1	LXN
FOXL1	MAP1A
FOXL1	LOXL1
FOXL1	MMP28
FOXL1	LRRC32
FOXL1	MFAP4
FOXL1	LRRC4C
FOXL1	LZTS1
FOXL1	MFGE8
FOXL1	LMCD1
NR2F2	MAP9
NR2F2	MAP1A
NR2F2	LOXL1
NR2F2	MFAP4
NR2F2	LRRC4C
NR2F2	LTBP2
FLI1	LRRC33
FLI1	LRRC32
FLI1	LPXN
FLI1	LRRC25
RUNX2	MAP9
RUNX2	MAP4K1
RUNX2	LSP1
RUNX2	MICAL1
RUNX2	LXN
RUNX2	LRRK1
RUNX2	MNDA
RUNX2	LIMD2
RUNX2	LIMA1
RUNX2	MAP1A
RUNX2	MARVELD1
RUNX2	MAL
RUNX2	MARCKS
RUNX2	MFAP4
RUNX2	LPXN
RUNX2	MCOLN2
RUNX2	LTBP2
RUNX2	MFAP2
GLI2	LXN
GLI2	MEGF6
GLI2	MN1
GLI2	MAP1A
GLI2	LOXL1
GLI2	LRRC32
GLI2	MFAP4
GLI2	MAP1B
IRF8	LY86
ARID5B	LOXL4
ARID5B	MICAL1
ARID5B	LXN
ARID5B	MAP1A
ARID5B	LTBP2
ARID5B	MFGE8
ARID5B	LMCD1
NR1I3	MASP2
NR1I3	LIMK1
NR1I3	MLYCD
HLF	MAT1A
HLF	MLYCD
FOXA2	LRRK1
HNF4A	MAPK13
HNF4A	MLYCD
HNF4A	MOCS1
HNF4A	LRRC1
GABPB2	MLYCD
RUNX1	MICAL1
ZNF589	LRRC37B
ZNF589	MLL
AR	MAPRE1
AR	MARCKS
AR	MECR
AR	MOCS1
PRDM1	LXN
PRDM1	LRRK1
PRDM1	LRMP
SPI1	LSP1
SPI1	LY86
SOX4	MPDZ
SOX4	MARCKS
SOX4	MPZL1
SOX4	LTBP2
E2F7	MCM6
E2F7	MCM7
E2F7	MCM3
hsa-mir-127	LIMD1
hsa-mir-127	MFAP3L
hsa-mir-122	MAP4
hsa-mir-122	MAPRE1
hsa-mir-122	MCOLN2
hsa-mir-122	MARK2
hsa-mir-122	MPV17
hsa-mir-122	MOBKL2A
hsa-mir-122	MMP7
hsa-mir-125a	MOCS1
hsa-mir-200b	MPDZ
hsa-mir-27a	MMAB
hsa-mir-27a	MATN1
hsa-mir-27a	MME
hsa-mir-27a	MLYCD
hsa-mir-27a	MMAA
hsa-mir-199a	MCFD2
hsa-mir-199a	MATN1
hsa-mir-324	MMAA
hsa-mir-342	MKLN1
hsa-mir-342	MMAB
hsa-mir-342	MBTPS2
hsa-mir-342	MIPEP
hsa-mir-21	LRP6
hsa-mir-21	LIN7C
hsa-mir-21	MPDZ
hsa-mir-134	LIMD1
hsa-mir-299	MAPRE3
hsa-mir-296	MOCS1
hsa-mir-192	LSP1
hsa-mir-142	MAP3K13
hsa-mir-142	MMAB
hsa-mir-142	MBTPS2
hsa-mir-155	LIPG
hsa-mir-155	LIN7C
hsa-mir-155	LUC7L2
hsa-mir-155	MOSC2
hsa-mir-23a	MCFD2
hsa-mir-23a	MMAB
hsa-mir-150	MLX
hsa-mir-431	MECR
hsa-mir-330	LMO7
hsa-mir-330	MME
hsa-mir-330	MMAA
hsa-mir-330	METRN
hsa-mir-223	MAOA
hsa-mir-223	MPDZ
hsa-mir-181a	MFAP3L
hsa-mir-181a	LIN7C
hsa-mir-181a	MOSC2
hsa-mir-146a	LIPG
hsa-mir-146a	METTL7A
hsa-mir-146a	LIN7C
hsa-mir-194	MOBKL1A
hsa-mir-323	MAP3K5
hsa-mir-323	MECR
hsa-mir-214	MCFD2
hsa-mir-19a	MAP3K14
hsa-mir-218	MOCS1
hsa-mir-218	MATN1
hsa-mir-218	MME
hsa-mir-218	MLYCD
hsa-mir-25	MMAA
hsa-mir-132	MBTPS2
hsa-mir-195	LRPPRC
hsa-mir-98	MAGEA12
hsa-mir-429	MCFD2
PAX5	NKX6-3
POU2F1	MYBL2
NFIC	NFIX
TCF4	NOV
TCF4	NAV1
TCF4	NRIP2
TCF4	MRVI1
TCF4	MXRA8
TCF4	MYL9
TCF4	NFASC
TCF4	NOTCH3
TCF4	MXRA5
FOXF1	NOV
FOXF1	NRIP2
FOXF1	MRVI1
FOXF1	MXRA8
FOXF1	MYL9
FOXF1	MYOCD
FOXF1	NOTCH3
FOXF1	MXRA5
FOXF1	NEXN
POU2F2	NCKAP1L
POU2F2	NCF1
POU2F2	NFAM1
POU2F2	NCF4
HAND2	NAV1
HAND2	NLGN3
HAND2	NRIP2
HAND2	MRVI1
HAND2	MXRA8
HAND2	MYL9
HAND2	NES
HAND2	NFASC
HAND2	MYOCD
HAND2	NOTCH3
HAND2	MXRA5
HAND2	NEXN
GTF2A2	NDUFAB1
POU2AF1	NCKAP1L
POU2AF1	NFATC2
POU2AF1	NCF1
POU2AF1	NCF4
BHLHB3	NAV1
BHLHB3	MRVI1
BHLHB3	NBL1
BHLHB3	MXRA8
BHLHB3	NCF1
BHLHB3	MYH9
BHLHB3	NEXN
E2F1	MYBL2
E2F1	NEK2
RARB	MXRA8
RARB	MXRA5
TCF3	NDUFAF1
TCF3	NDFIP1
FOXF2	MRVI1
FOXF2	MXRA8
FOXF2	MYL9
FOXF2	MXRA5
E2F3	NTHL1
E2F3	MSN
RUNX3	NCKAP1L
RUNX3	NCF1
RUNX3	NFAM1
RUNX3	NCF4
RUNX3	NELL2
FOXL1	NAV1
FOXL1	MXRA8
FOXL1	MYL9
FOXL1	NES
FOXL1	NEXN
NR1I2	NAT2
NR2F2	NRIP2
NR2F2	MRVI1
NR2F2	MXRA8
NR2F2	MYL9
NR2F2	NEXN
FLI1	NCKAP1L
FLI1	NCF4
FLI1	MS4A6A
FLI1	MS4A4A
FLI1	MYO1F
RUNX2	NCKAP1L
RUNX2	NCF1
RUNX2	NCF4
GLI2	NAV1
GLI2	NLGN3
GLI2	MRVI1
GLI2	MYL9
GLI2	NFASC
GLI2	NOTCH3
GLI2	NEXN
ARID5B	MRPL37
ARID5B	MRPL12
ARID5B	MRVI1
ARID5B	MXRA8
ARID5B	MYL9
ARID5B	NDUFA5
ARID5B	MRPS15
ARID5B	MYADM
ARID5B	MRPL41
ARID5B	NEXN
ESR1	NAT2
ESR1	MSI1
FOXA2	NCF1
HNF4A	NCK2
EGR1	NGFR
AR	NAT2
AR	MYRIP
AR	MYBL2
AR	NFIA
AR	MTHFD1
SOX8	NRIP2
EOMES	NELL2
ERG	NAV1
ERG	NID2
SPI1	NCF4
SPI1	MS4A4A
SPI1	NAPSB
SOX4	NCK2
TRIM28	NFIA
hsa-mir-127	NFIA
hsa-mir-127	MTMR10
hsa-mir-122	NRM
hsa-mir-34c	NKIRAS1
hsa-mir-433	NFIA
hsa-mir-154	NFIA
hsa-mir-154	MTMR10
hsa-mir-31	NEIL1
hsa-mir-31	MRPL34
hsa-mir-27a	NFATC3
hsa-mir-27a	NKIRAS1
hsa-mir-199a	NFS1
hsa-mir-342	NDUFA11
hsa-mir-342	MSRA
hsa-mir-342	MRPL14
hsa-mir-342	MRPL54
hsa-mir-382	NFIA
hsa-mir-382	NNT
hsa-mir-382	NAT2
hsa-mir-133a	NFS1
hsa-mir-142	NFS1
hsa-mir-142	MUT
hsa-mir-142	NIT1
hsa-mir-142	NKIRAS1
hsa-mir-155	NDUFV3
hsa-mir-155	MUT
hsa-mir-155	MRPL19
hsa-mir-155	MRPL16
hsa-mir-23a	MRPS11
hsa-mir-23a	MSRA
hsa-mir-377	NNT
hsa-mir-150	MRPL4
hsa-mir-150	MUT
hsa-mir-150	MRPL19
hsa-mir-150	MYLK2
hsa-mir-431	NNT
hsa-mir-200a	MRPL28
hsa-mir-181a	MUT
hsa-mir-181a	MTMR10
hsa-mir-181a	MRPL12
hsa-mir-148a	MYO5A
hsa-mir-323	NFIA
hsa-mir-323	NFATC2IP
hsa-mir-376a	NNT
hsa-mir-214	MRPS34
hsa-mir-214	NDUFB10
hsa-mir-214	MRPL12
hsa-mir-19a	MYRIP
hsa-mir-218	MRPL4
hsa-mir-143	NCBP1
hsa-mir-143	MRPS26
hsa-mir-143	MRP63
hsa-mir-132	NDUFB10
PAX5	OTOP2
TCF4	PAM
TCF4	PDGFRB
TCF4	OLFML2A
TCF4	PCSK7
TCF4	PCDH17
TCF4	PCDH7
TCF4	P4HA3
TCF4	OMD
TCF4	P2RY8
TCF4	PDPN
TCF4	PCYT2
TCF4	OLFM1
TCF4	PDGFD
TCF4	PDE5A
FOXF1	PCDH18
FOXF1	OLFML3
FOXF1	PCSK7
FOXF1	PCDH7
FOXF1	P4HA3
FOXF1	OMD
FOXF1	PDZRN4
FOXF1	PDPN
FOXF1	PDE5A
POU2F2	OSCAR
POU2F2	P2RX5
POU2F2	PARVG
HAND2	PCDH18
HAND2	OLFML3
HAND2	PDGFRB
HAND2	PCSK7
HAND2	PCDH7
HAND2	P4HA3
HAND2	PDGFRA
HAND2	OMD
HAND2	PDZRN4
HAND2	PDPN
HAND2	OLFM1
HAND2	PDE5A
POU2AF1	PDK2
POU2AF1	P2RX5
POU2AF1	PARVG
BHLHB3	PAPLN
BHLHB3	PDLIM7
BHLHB3	PDPN
BHLHB3	PARVG
BHLHB3	PACS1
BHLHB3	PDE5A
E2F1	PAQR4
E2F1	PBK
E2F1	PCNA
TCF3	PCBP4
FOXF2	PCDH18
FOXF2	PCDH7
FOXF2	P4HA3
FOXF2	OMD
FOXF2	PDPN
FOXF2	PDE5A
E2F3	PACS1
STAT4	PARVG
RUNX3	PARVG
FOXL1	PCDH18
FOXL1	PCSK7
FOXL1	PDLIM7
FOXL1	PDLIM3
FOXL1	PCDH7
FOXL1	OMD
FOXL1	PDPN
FOXL1	PDE5A
NR1I2	PCK2
NR1I2	NUDT16
NR2F2	PCDH18
NR2F2	PDGFRB
NR2F2	OLFML2A
NR2F2	OMD
PBX1	OLFML3
FLI1	PDE4B
FLI1	PELI2
FLI1	PECAM1
FLI1	PDE10A
RUNX2	PAPLN
RUNX2	PDGFRA
RUNX2	OMD
RUNX2	PDPN
RUNX2	PCYT2
RUNX2	PARVG
RUNX2	PDZRN3
GLI2	PCSK7
GLI2	P4HA3
GLI2	PDZRN4
GLI2	PDPN
ARID5B	NUBP2
ARID5B	OLFML3
ARID5B	PDGFRB
ARID5B	NUDT6
ARID5B	PAFAH2
ARID5B	OLFML2B
ARID5B	PDLIM7
ARID5B	PCDH7
ARID5B	PDPN
NR1I3	PAFAH1B3
NR1I3	PCK2
NR1I3	PDK4
NR1I3	PEBP1
ESR1	PDK4
ATF4	PCYOX1
HLF	PCNXL2
HLF	NUDT6
HLF	NUBPL
HNF4A	PCK2
GABPB2	PCNXL2
GABPB2	PAPLN
AR	NUDT6
AR	PCTP
AR	PDK4
AR	PCAF
ERG	P4HA3
SOX4	PAPLN
CIITA	PARVG
E2F7	PCNA
hsa-mir-127	NUDT16
hsa-mir-221	PALM2
hsa-mir-221	NUDT16
hsa-mir-221	PDE4DIP
hsa-mir-122	PAQR4
hsa-mir-122	PEA15
hsa-mir-122	PDE4A
hsa-mir-433	PARN
hsa-mir-27a	PEBP1
hsa-mir-27a	PAH
hsa-mir-27a	NUDT6
hsa-mir-199a	PCYT2
hsa-mir-342	NUBPL
hsa-mir-342	OTOP2
hsa-mir-21	ODZ1
hsa-mir-21	PECI
hsa-mir-365	ORMDL1
hsa-mir-142	PCTP
hsa-mir-142	PEBP1
hsa-mir-155	PANK1
hsa-mir-155	PCYOX1
hsa-mir-155	PCK2
hsa-mir-155	PEBP1
hsa-mir-155	PCCB
hsa-mir-377	PARN
hsa-mir-150	PAFAH2
hsa-mir-150	PCYOX1
hsa-mir-150	OLIG2
hsa-mir-150	PARP16
hsa-mir-330	PANX1
hsa-mir-136	PAFAH2
hsa-mir-136	PDE4DIP
hsa-mir-223	PCK2
hsa-mir-181a	PCYOX1
hsa-mir-146a	PCYOX1
hsa-mir-146a	PARP16
hsa-mir-194	PDE4D
hsa-mir-148a	PACS1
hsa-mir-138	OXNAD1
hsa-mir-376a	PDE4DIP
hsa-mir-1	PCYT2
hsa-mir-214	OSBP
hsa-mir-214	NUDT8
hsa-mir-218	PCYOX1
hsa-mir-218	PDE11A
hsa-mir-132	PCYOX1
hsa-mir-10a	PAICS
hsa-mir-98	PALM2
hsa-mir-210	PECAM1
ELF1	PRKCQ
TAL1	PLVAP
PAX5	PPP1R12A
TCF4	PRRX1
TCF4	PMP22
TCF4	PODN
TCF4	PLA2G4A
TCF4	PRKCH
TCF4	PODXL
TCF4	PPP1R16B
TCF4	PRELP
TCF4	PLAT
TCF4	PLAU
TCF4	PLVAP
TCF4	PRND
TCF4	PPP1R14A
TCF4	PLA2G5
FOXF1	PMP22
FOXF1	PODN
FOXF1	PRKCH
FOXF1	PLN
FOXF1	PRELP
FOXF1	PLAT
FOXF1	PLAU
FOXF1	PRSS23
FOXF1	PPP1R14A
FOXF1	PLA2G5
POU2F2	PNOC
POU2F2	PIK3CD
POU2F2	PLEK
POU2F2	PRKCH
POU2F2	PRKCQ
POU2F2	PPP1R16B
POU2F2	PIK3R5
IRF4	PRKCQ
HAND2	PMP22
HAND2	PODN
HAND2	PLA2G4A
HAND2	PHLDB1
HAND2	PLN
HAND2	PRELP
HAND2	PLAT
HAND2	PRSS23
HAND2	PPP1R14A
HAND2	PLA2G5
POU2AF1	PNOC
POU2AF1	PIK3CD
POU2AF1	PLEK
POU2AF1	POLDIP2
POU2AF1	PLTP
POU2AF1	PRKCQ
POU2AF1	PIK3R5
POU2AF1	PLEKHO1
BHLHB3	PRRX1
BHLHB3	PMP22
BHLHB3	PLA2G4A
BHLHB3	PLXDC1
BHLHB3	PHLDB1
BHLHB3	PRELP
BHLHB3	PLAU
BHLHB3	PLEKHO1
E2F1	POLA2
E2F1	PLK1
E2F1	POLQ
E2F1	PRC1
NFE2L1	PINK1
NFE2L1	PNPO
TCF3	PPP2R1A
TCF3	PPCS
TCF3	PPARGC1A
TCF3	PKN1
TCF3	PGRMC1
FOXF2	PMP22
FOXF2	PODN
FOXF2	PLXDC1
FOXF2	PRELP
FOXF2	PPP1R14A
STAT4	PLAU
STAT4	PLEKHO1
RUNX3	PIK3CD
RUNX3	PRF1
RUNX3	PRKCH
RUNX3	PPP1R16B
RUNX3	PLAU
RUNX3	PIK3R5
RUNX3	PLEKHO1
FOXL1	PODN
FOXL1	PIWIL4
FOXL1	PHLDB1
FOXL1	PRELP
FOXL1	PRSS23
NR1I2	PI4K2B
NR1I2	PRKAG2
NR1I2	PIPOX
NR2F2	PODN
NR2F2	PRELP
PHF8	PKM2
FLI1	PIK3CD
FLI1	PRKCQ
FLI1	PLAU
FLI1	PIK3R5
FLI1	PLCL1
FLI1	PIK3CG
RUNX2	PIK3CD
RUNX2	PLA2G4A
RUNX2	PLXDC1
RUNX2	PHLDB1
RUNX2	PRKCQ
RUNX2	PLAU
RUNX2	PNPO
RUNX2	PLEKHO1
RUNX2	PIK3CG
GLI2	PHLDB1
GLI2	PRELP
GLI2	PLAT
GLI2	PPP1R14A
IRF8	PLEK
ARID5B	PPP1R12A
ARID5B	PMP22
ARID5B	PINK1
ARID5B	PNMA1
ARID5B	PHLDB1
ARID5B	PRND
POU3F2	PIK3R2
NR1I3	PKLR
NR1I3	PON3
NR1I3	PRKAG2
NR1I3	POR
NR1I3	PNMA1
NR1I3	PROZ
NR1I3	PRAP1
NR1I3	PIPOX
ESR1	PEX11G
OTX1	PPM1H
ATF4	POLDIP3
HLF	PMPCB
HLF	PNPLA4
FOXA2	PLA2G4A
HNF4A	POR
HNF4A	PINK1
HNF4A	PHLDB1
HNF4A	PLXND1
GABPB2	PNMA1
ZNF589	PON3
AR	PLTP
AR	PPP1R9A
SOX8	PODN
EOMES	PIK3CD
EOMES	PRKCH
EOMES	PRKCQ
EOMES	PIK3R5
PRDM1	PRF1
PRDM1	PMP22
PRDM1	PPP1R16B
PRDM1	PLEKHO1
ERG	PGM5
SOX4	PGM1
SOX4	PPARA
hsa-mir-127	PITPNM2
hsa-mir-221	PPAP2B
hsa-mir-141	PON1
hsa-mir-141	PGRMC1
hsa-mir-122	PRMT2
hsa-mir-122	PHF19
hsa-mir-122	PPT1
hsa-mir-122	PIP5K1C
hsa-mir-122	PLP2
hsa-mir-122	PIGS
hsa-mir-122	PLCD3
hsa-mir-122	PKM2
hsa-mir-200b	PPAP2B
hsa-mir-433	PON1
hsa-mir-154	POMGNT1
hsa-mir-31	PMPCB
hsa-mir-27a	PPARA
hsa-mir-27a	PPAP2B
hsa-mir-27a	PLG
hsa-mir-199a	PPAP2B
hsa-mir-342	PNPLA4
hsa-mir-342	PMPCB
hsa-mir-21	PPARA
hsa-mir-21	PGM1
hsa-mir-21	PIK3R4
hsa-mir-134	PNPO
hsa-mir-382	PITPNM2
hsa-mir-382	PNPO
hsa-mir-299	PNPO
hsa-mir-299	PLCL2
hsa-mir-299	POMGNT1
hsa-mir-296	PPAP2B
hsa-mir-142	PPARA
hsa-mir-142	PNPLA4
hsa-mir-142	PRLHR
hsa-mir-142	PPM1A
hsa-mir-142	PRDX6
hsa-mir-142	PEX19
hsa-mir-142	PGM1
hsa-mir-155	PPARA
hsa-mir-155	PNPLA4
hsa-mir-377	PON1
hsa-mir-377	PITPNM2
hsa-mir-150	PNPO
hsa-mir-150	PGM1
hsa-mir-150	PRPS1
hsa-mir-150	PROSC
hsa-mir-431	PINK1
hsa-mir-223	PPARA
hsa-mir-223	PNPLA4
hsa-mir-223	POLDIP2
hsa-mir-181a	PPARA
hsa-mir-181a	PPAP2B
hsa-mir-181a	PLA2G12A
hsa-mir-181a	PPCS
hsa-mir-181a	PEX19
hsa-mir-181a	PROSC
hsa-mir-181a	PLG
hsa-mir-106a	PNPO
hsa-mir-146a	PNPLA4
hsa-mir-146a	PNPO
hsa-mir-146a	POLR2E
hsa-mir-146a	PEX11G
hsa-mir-323	PITPNM2
hsa-mir-376a	PITPNM2
hsa-mir-214	PPAP2B
hsa-mir-214	PRDM12
hsa-mir-19a	PITPNM2
hsa-mir-218	PPAP2B
hsa-mir-218	POLDIP2
hsa-mir-218	POLR2E
hsa-mir-329	PITPNM2
hsa-mir-100	PLK1
hsa-mir-18a	PITPNM2
hsa-mir-132	PROSC
hsa-mir-181c	PRKAG2
hsa-mir-381	PLCL2
hsa-mir-376b	PNPO
hsa-mir-98	PPAP2B
ELF1	PTPLAD2
ELF1	RCSD1
ELF1	RHOH
ELF1	RASGRP1
TAL1	ROBO4
TCF4	RBMS3
TCF4	PTRF
TCF4	RAB33A
TCF4	PTPLAD2
TCF4	RASSF2
TCF4	RAMP2
TCF4	PTPN22
TCF4	RCSD1
TCF4	PTGS2
TCF4	RCN3
TCF4	RASGRP1
TCF4	PSCDBP
TCF4	PXDN
FOXF1	RBMS3
FOXF1	RASL11B
FOXF1	PTRF
FOXF1	PTN
FOXF1	RAB33A
FOXF1	RGS5
FOXF1	PTPLAD2
FOXF1	RASSF2
FOXF1	RAPGEF5
FOXF1	RCSD1
FOXF1	PTGS2
FOXF1	RCN3
POU2F2	PSTPIP1
POU2F2	PTGER4
POU2F2	RAB33A
POU2F2	PTPLAD2
POU2F2	RASSF2
POU2F2	PTAFR
POU2F2	PTPN7
POU2F2	RCSD1
POU2F2	RHOH
POU2F2	PTPRCAP
POU2F2	RASGRP1
HAND2	RBMS3
HAND2	RASL11B
HAND2	PTRF
HAND2	PTN
HAND2	RAB33A
HAND2	PTPLAD2
HAND2	PTGDS
HAND2	RCN3
GTF2A2	PTPLAD1
GTF2A2	PSMA5
GTF2A2	PSMA2
POU2AF1	PSTPIP1
POU2AF1	PTGER4
POU2AF1	RAB33A
POU2AF1	RASA3
POU2AF1	PTPLAD2
POU2AF1	PTGDS
POU2AF1	PTAFR
POU2AF1	PTPN7
POU2AF1	PTPN22
POU2AF1	RHOH
POU2AF1	RGS1
POU2AF1	PTPRCAP
POU2AF1	RASGRP1
BHLHB3	RAB33A
BHLHB3	PTPLAD2
BHLHB3	PTPN7
BHLHB3	PTPN22
BHLHB3	RGS1
E2F1	RAD54L
E2F1	RNASEH2A
E2F1	RFC4
E2F1	RAD51
E2F1	RAD51L3
TCF3	RIOK3
TCF3	RANBP3
FOXF2	RBMS3
FOXF2	RASL11B
FOXF2	RCN3
E2F3	RBM38
E2F3	RCL1
E2F3	RCC2
STAT4	RCBTB2
STAT4	PTPN22
STAT4	RGS1
RUNX3	PSTPIP1
RUNX3	PTGER4
RUNX3	RAB33A
RUNX3	RASA3
RUNX3	PTPN6
RUNX3	PTPLAD2
RUNX3	RGS10
RUNX3	PTGDS
RUNX3	PTAFR
RUNX3	PTPN7
RUNX3	PTPN22
RUNX3	RCSD1
RUNX3	RHOH
RUNX3	RGS1
RUNX3	PTPRCAP
FOXL1	RASL12
NR1I2	PXMP2
NR1I2	RBP5
NR1I2	PTHLH
NR2F2	RBMS3
NR2F2	RASL11B
FLI1	RCBTB2
FLI1	RASA3
FLI1	RASSF2
FLI1	RGS10
FLI1	PTPN7
FLI1	RHOH
FLI1	RGS1
FLI1	RAB31
FLI1	PTPRE
FLI1	RNASE1
FLI1	RAC2
RUNX2	RASL11B
RUNX2	PSTPIP1
RUNX2	PTGER4
RUNX2	RAB33A
RUNX2	RASA3
RUNX2	PTPLAD2
RUNX2	RGS10
RUNX2	PTGDS
RUNX2	PTPN7
RUNX2	PTPN22
RUNX2	RCSD1
RUNX2	RHOH
RUNX2	RGS1
RUNX2	RCN3
RUNX2	PTPRCAP
RUNX2	RASGRP1
RUNX2	PTPN13
GLI2	RASL11B
GLI2	RGS4
GLI2	RASL12
IRF8	RASSF2
IRF8	RGS18
IRF8	RCSD1
ARID5B	PTRF
ARID5B	RAB34
ARID5B	PTGDS
ARID5B	RMND5A
NR1I3	RDH16
NR1I3	PXMP2
NR1I3	RGN
NR1I3	RBP5
FOXA2	PTPLAD2
FOXA2	RASSF2
FOXA2	RGS10
FOXA2	PTPRC
FOXA2	RCSD1
FOXA2	RHOH
HNF4A	RAB43
RUNX1	PTPLAD1
AR	PTHLH
EOMES	PTPN6
PRDM1	PTPLAD2
PRDM1	PTAFR
PRDM1	RCSD1
PRDM1	RHOH
PRDM1	PTPRCAP
SPI1	RASSF2
SPI1	RHOG
SOX4	PTP4A3
E2F7	RAD54L
hsa-mir-215	PTPRE
hsa-mir-221	PTGFR
hsa-mir-122	RALY
hsa-mir-122	RNF24
hsa-mir-122	PYGO2
hsa-mir-122	RCC2
hsa-mir-122	RBM38
hsa-mir-433	REPS2
hsa-mir-27a	RCL1
hsa-mir-342	RMND5A
hsa-mir-342	PSMF1
hsa-mir-21	RMND5A
hsa-mir-299	RAB40B
hsa-mir-192	PTPRE
hsa-mir-142	RBBP9
hsa-mir-142	REPS2
hsa-mir-142	PSD3
hsa-mir-142	RMND5A
hsa-mir-142	RG9MTD2
hsa-mir-142	RNF128
hsa-mir-155	RETSAT
hsa-mir-150	RBBP9
hsa-mir-150	PSD3
hsa-mir-150	RMND5A
hsa-mir-150	PXMP2
hsa-mir-431	REPS2
hsa-mir-7	REPS2
hsa-mir-7	RETSAT
hsa-mir-181a	PSD3
hsa-mir-181a	RMND5A
hsa-mir-181a	RG9MTD2
hsa-mir-181a	PXMP2
hsa-mir-146a	RETSAT
hsa-mir-16	RCL1
hsa-mir-148a	RNF24
hsa-mir-323	REPS2
hsa-mir-138	REPS2
hsa-mir-138	RNMTL1
hsa-mir-214	RAB43
hsa-mir-218	RBBP9
hsa-mir-18a	REPS2
hsa-mir-132	PTCHD1
hsa-mir-132	RNF128
ELF1	SIT1
ELF1	SEMA4A
TCF4	SCD5
TCF4	SEMA3C
FOXF1	RSPO3
FOXF1	SCD5
FOXF1	SELP
FOXF1	SFRP1
FOXF1	SEMA3C
POU2F2	SIT1
POU2F2	SLA2
POU2F2	SIGLEC8
POU2F2	SH2D1A
POU2F2	SLAMF6
POU2F2	SEMA4D
POU2F2	S100A4
POU2F2	SLAMF8
POU2F2	SELL
POU2F2	SDC3
POU2F2	SLAMF7
POU2F2	SIRPG
POU2F2	SEMA4A
POU2F2	SIGLEC10
IRF4	SIT1
IRF4	SH2D1A
IRF4	SLAMF6
IRF4	SLAMF7
HAND2	RSPO3
HAND2	SCD5
HAND2	SFRP1
HAND2	SCG2
HAND2	SEMA3C
GTF2A2	RPS26
GTF2A2	SEPP1
GTF2A2	SFXN1
POU2AF1	SIT1
POU2AF1	SLA2
POU2AF1	SH2D1A
POU2AF1	SLAMF6
POU2AF1	SAMD3
POU2AF1	SEMA4D
POU2AF1	SH2D2A
POU2AF1	S100A4
POU2AF1	S100A6
POU2AF1	SLAMF8
POU2AF1	SLAMF7
POU2AF1	S100A11
POU2AF1	SIRPG
POU2AF1	SEMA3C
POU2AF1	SEMA4A
POU2AF1	SIGLEC10
BHLHB3	SCD5
BHLHB3	SEMA4D
BHLHB3	S100A4
BHLHB3	S100A6
BHLHB3	SLAMF7
BHLHB3	S100A11
BHLHB3	SEMA3C
BHLHB3	SEMA4A
BHLHB3	SAMD9L
BHLHB3	SIGLEC10
E2F1	SGOL1
TCF3	SDHB
TCF3	SCP2
TCF3	SAR1B
STAT1	SLAMF7
FOXF2	SCUBE3
FOXF2	SEMA3C
STAT4	S100A4
RUNX3	SLA2
RUNX3	SH2D1A
RUNX3	SLAMF6
RUNX3	SAMD3
RUNX3	SEMA4D
RUNX3	SH2D2A
RUNX3	S100A4
RUNX3	SLAMF8
RUNX3	SELL
RUNX3	SLAMF7
RUNX3	SIRPG
RUNX3	SIGLEC10
FOXL1	S100A6
FOXL1	SEMA3C
NR1I2	RPS5
NR1I2	RPS19
NR1I2	SEC14L2
FLI1	SELL
FLI1	SEC14L1
FLI1	SLC1A3
FLI1	SIRPG
FLI1	SH3BGRL3
FLI1	SLA
RUNX2	SIT1
RUNX2	SLA2
RUNX2	SLAMF6
RUNX2	SAMD3
RUNX2	SEMA4D
RUNX2	S100A4
RUNX2	SLAMF8
RUNX2	SH3BP1
RUNX2	SLAMF1
RUNX2	SEMA3C
RUNX2	SIGLEC10
RUNX2	RTN1
ARID5B	SCP2
ARID5B	SFXN3
ARID5B	S100A6
ARID5B	SFXN1
ARID5B	RPP14
ARID5B	SEMA3C
NR1I3	SERPINF2
NR1I3	SERPINC1
NR1I3	SEC14L2
ESR1	SEC14L3
ESR1	SEC14L2
HLF	SLC1A2
HLF	SFXN1
FOXA2	SIGLEC8
FOXA2	SH2D1A
FOXA2	SH3BGRL
HNF4A	SH2D4A
HNF4A	SEC14L2
GABPB2	SEPN1
RUNX1	S100A11
ZNF589	SEPP1
AR	RORC
PRDM1	SIGLEC8
PRDM1	SH2D1A
PRDM1	SH2D2A
PRDM1	SH3BGRL
PRDM1	SLC1A3
PRDM1	SEMA4A
hsa-mir-127	SDC1
hsa-mir-221	SFXN5
hsa-mir-122	SLC10A3
hsa-mir-122	SGSH
hsa-mir-122	SEMA4D
hsa-mir-122	SLC1A5
hsa-mir-200b	SCP2
hsa-mir-31	SLC16A2
hsa-mir-31	SERPINA5
hsa-mir-27a	SFXN2
hsa-mir-27a	SLC16A10
hsa-mir-27a	SAR1B
hsa-mir-27a	SIRT3
hsa-mir-27a	SENP8
hsa-mir-27a	SFXN1
hsa-mir-199a	SLC16A1
hsa-mir-199a	SAR1B
hsa-mir-199a	SH2D4A
hsa-mir-324	SLC16A2
hsa-mir-342	SH3BGRL2
hsa-mir-342	SEPX1
hsa-mir-342	SARDH
hsa-mir-21	SIRT5
hsa-mir-134	SEC14L2
hsa-mir-382	SEC14L2
hsa-mir-382	SLC1A1
hsa-mir-382	SLC10A1
hsa-mir-299	SLC1A1
hsa-mir-142	SENP2
hsa-mir-142	RPP14
hsa-mir-142	SAR1B
hsa-mir-142	SCML1
hsa-mir-142	SIRT3
hsa-mir-142	SFXN1
hsa-mir-142	SFXN5
hsa-mir-155	SEC14L2
hsa-mir-155	SAR1B
hsa-mir-23a	SFXN1
hsa-mir-377	SDC1
hsa-mir-150	SENP2
hsa-mir-150	RPP14
hsa-mir-136	SEC14L2
hsa-mir-136	SCP2
hsa-mir-7	SLC16A2
hsa-mir-223	SDHC
hsa-mir-181a	SH2D4A
hsa-mir-181a	SFXN5
hsa-mir-337	SLC1A1
hsa-mir-106a	SIAE
hsa-mir-146a	SDHC
hsa-mir-16	SFXN1
hsa-mir-410	SLC1A1
hsa-mir-323	SDC1
hsa-mir-138	RPH3A
hsa-mir-138	SIRT3
hsa-mir-376a	SLC1A1
hsa-mir-1	SFXN1
hsa-mir-214	SEPX1
hsa-mir-214	SCP2
hsa-mir-214	SIRT3
hsa-mir-218	SLC16A10
hsa-mir-212	SCN4A
hsa-mir-143	SFXN5
hsa-mir-222	SEC14L2
hsa-mir-369	SLC1A1
hsa-mir-132	SEC14L2
hsa-mir-132	SIRT3
hsa-mir-181c	SCML1
hsa-mir-93	RRN3
hsa-mir-210	SEC14L2
hsa-mir-210	SLC1A2
ELF1	SPIB
PAX5	SLC6A7
TCF4	SLC2A3
TCF4	SLFN11
TCF4	SLC25A36
TCF4	SPARC
TCF4	STK32B
TCF4	SLCO2A1
FOXF1	SRPX
FOXF1	ST6GAL2
FOXF1	SSPN
FOXF1	STMN2
FOXF1	SLIT3
FOXF1	SRPX2
FOXF1	SLFN11
FOXF1	SLC25A36
FOXF1	SPARC
FOXF1	SLC8A1
FOXF1	SLC24A3
POU2F2	ST8SIA4
POU2F2	SP140
POU2F2	STK10
POU2F2	SLC8A1
IRF4	SP140
HAND2	SRPX
HAND2	ST6GAL2
HAND2	SLC6A6
HAND2	SSPN
HAND2	STMN2
HAND2	SRPX2
HAND2	SPARC
HAND2	SLC24A3
GTF2A2	SLC35A5
POU2AF1	SLC6A6
POU2AF1	SLFN11
POU2AF1	SP140
POU2AF1	SLC8A1
BHLHB3	SLC35F2
BHLHB3	SLC6A6
BHLHB3	SSPN
BHLHB3	STMN2
BHLHB3	SLC9A1
BHLHB3	SP140
E2F1	SPAG5
RARB	SLC24A3
TCF3	SMARCA4
TCF3	SLC27A2
TCF3	SOD1
FOXF2	SSPN
FOXF2	STMN2
FOXF2	SPARC
FOXF2	SLC24A3
RUNX3	SLC6A6
RUNX3	SLFN11
RUNX3	SP140
RUNX3	SLC8A1
FOXL1	SSPN
FOXL1	STMN2
FOXL1	SLC25A36
FOXL1	SLC35D1
FOXL1	SLC24A3
NR1I2	SLC27A5
NR1I2	SRD5A2
NR2F2	SSPN
NR2F2	STMN2
FLI1	SLC9A9
FLI1	SPARC
FLI1	STK10
FLI1	SLC7A7
RUNX2	SLC35F2
RUNX2	SLITRK4
RUNX2	SLC6A6
RUNX2	SSPN
RUNX2	SLFN11
RUNX2	SLC25A36
RUNX2	SP140
RUNX2	SPIB
RUNX2	ST8SIA1
RUNX2	STK17B
GLI2	SRPX
GLI2	SSPN
GLI2	STMN2
GLI2	SLC24A3
ARID5B	SSPN
ARID5B	STMN2
ARID5B	SLC39A8
ARID5B	SMARCD3
ARID5B	SLC25A36
ARID5B	SLC35D1
ARID5B	SLC24A3
NR1I3	SLCO2B1
NR1I3	SLC27A5
ESR1	SLC27A5
ATF4	SREBF2
HLF	SLC6A12
HLF	SLC25A13
HLF	SLC2A6
FOXA2	STK17B
HNF4A	SORT1
RUNX1	SLC4A7
AR	SLC29A2
AR	SRD5A2
AR	SRD5A1
SOX8	SLIT3
PRDM1	SLC9A9
PRDM1	STK10
ERG	SPARC
SPI1	STK10
hsa-mir-127	SLC39A8
hsa-mir-127	SLC35D1
hsa-mir-127	SSX2IP
hsa-mir-127	SRD5A2
hsa-mir-127	SLC35A3
hsa-mir-221	SLC25A34
hsa-mir-141	ST3GAL6
hsa-mir-122	SLC7A1
hsa-mir-122	STX6
hsa-mir-122	SPATS2
hsa-mir-122	SORT1
hsa-mir-125a	SLC39A8
hsa-mir-200b	SLC39A8
hsa-mir-200b	SLC39A14
hsa-mir-433	SSX2IP
hsa-mir-433	SRD5A1
hsa-mir-433	SLC41A2
hsa-mir-154	SLC39A8
hsa-mir-154	SLC41A2
hsa-mir-31	ST7
hsa-mir-27a	SLC35D1
hsa-mir-27a	SLC31A1
hsa-mir-199a	SLC35D1
hsa-mir-199a	STX17
hsa-mir-199a	SLC31A1
hsa-mir-199a	SORD
hsa-mir-324	SLC35D1
hsa-mir-324	SRD5A2
hsa-mir-342	SLC35D1
hsa-mir-342	SSTR1
hsa-mir-342	SORD
hsa-mir-21	SMOC1
hsa-mir-365	SLC4A7
hsa-mir-299	SLC39A8
hsa-mir-299	SLC28A1
hsa-mir-299	SRD5A2
hsa-mir-296	SLC39A8
hsa-mir-296	SORD
hsa-mir-142	SLC35D1
hsa-mir-142	STX17
hsa-mir-142	SLC25A13
hsa-mir-142	SMOC1
hsa-mir-155	SLC39A14
hsa-mir-155	SLC30A1
hsa-mir-23a	SLC35D1
hsa-mir-377	SLC39A8
hsa-mir-377	SLC28A1
hsa-mir-377	SLC35D1
hsa-mir-377	SSX2IP
hsa-mir-377	SRD5A1
hsa-mir-377	SLC41A2
hsa-mir-150	SLC39A8
hsa-mir-150	SLC35D1
hsa-mir-150	STX17
hsa-mir-150	SMOC1
hsa-mir-150	SLC31A1
hsa-mir-150	SPATA3
hsa-mir-150	SLC35E4
hsa-mir-136	SSX2IP
hsa-mir-223	SSTR1
hsa-mir-181a	SLC39A8
hsa-mir-181a	SORL1
hsa-mir-181a	SS18L1
hsa-mir-181a	SORD
hsa-mir-106a	SLC39A8
hsa-mir-146a	STX17
hsa-mir-146a	SLC25A34
hsa-mir-146a	SLC22A7
hsa-mir-146a	SLC31A1
hsa-mir-146a	SPG21
hsa-mir-148a	STX3
hsa-mir-410	SLC39A8
hsa-mir-410	SRD5A1
hsa-mir-323	SLC28A1
hsa-mir-323	SSX2IP
hsa-mir-138	SLC35D1
hsa-mir-138	SLC26A1
hsa-mir-370	SLC28A1
hsa-mir-376a	SSX2IP
hsa-mir-376a	SMARCA2
hsa-mir-218	SLC39A8
hsa-mir-218	SLC35D1
hsa-mir-218	STX17
hsa-mir-218	SMOC1
hsa-mir-218	SLC31A1
hsa-mir-145	SLC35D1
hsa-mir-145	STX17
hsa-mir-145	SLC31A1
hsa-mir-143	SLC35D1
hsa-mir-18a	SLC39A8
hsa-mir-18a	SLC41A2
hsa-mir-222	SLC39A8
hsa-mir-222	SLC35B4
hsa-mir-222	SORL1
hsa-mir-222	SLC31A1
hsa-mir-222	SLC27A5
hsa-mir-132	SLC31A1
hsa-mir-132	SLC25A20
hsa-mir-130a	SLC39A8
hsa-mir-429	SLC35D1
hsa-mir-199b	SLC35E4
[truncated: 2,199 more rows]
