# Supplementary material for: Gene regulation is governed by a core network in hepatocellular carcinoma
Source: BMC Syst Biol. 2012 May 1;6:32. doi: 10.1186/1752-0509-6-32 (PMC3403900; doi:10.1186/1752-0509-6-32)
Supplement: Additional file 3: — Experimentally-supported interactions in the core GRN. [file 1752-0509-6-32-S3.txt]

input_node	output_node	directly
miR-21	TCF4	0
SPI1	HNF4A	0
EGR	HNF4A	0
FLI1	HNF4A	0
FOXA2	HNF4A	0
EGR	ARID5B	0
FOXA2	ARID5B	0
HNF4A	FOXA2	0
HNF4A	POU2AF1	0
EGR	POU2AF1	0
FLI1	POU2AF1	0
FOXA2	POU2AF1	0
HNF4A	POU2AF1	0
FOXA2	RUNX2	0
RUNX2	FOXF1	0
FOXA2	HLF	0
HNF4A	HLF	0
HNF4A	ARID5B	1
TWIST1	miR-199a	1
FOXA2	FLI1	1
FLI1	FOXA2	1
ERG	FLI1	1
FLI1	SPI1	1
FLI1	RUNX3	1
SPI1	RUNX2	1
EOMES	RUNX3	1
