# Supplementary material for: Gene regulation is governed by a core network in hepatocellular carcinoma
Source: BMC Syst Biol. 2012 May 1;6:32. doi: 10.1186/1752-0509-6-32 (PMC3403900; doi:10.1186/1752-0509-6-32)
Supplement: Additional file 4: — Gene Ontology enrichment for genes in six modules of the GRN. [file 1752-0509-6-32-S4.gz]

Archive with 10 entries (9 files):
- enrichment-of-modules
- enrichment-of-modules/index.html
- enrichment-of-modules/m1.png
- enrichment-of-modules/m2.png
- enrichment-of-modules/m3.png
- enrichment-of-modules/m345.png
- enrichment-of-modules/m4.png
- enrichment-of-modules/m5.png
- enrichment-of-modules/m6.png
- enrichment-of-modules/README
