# Supplementary material for: Gene regulation is governed by a core network in hepatocellular carcinoma
Source: BMC Syst Biol. 2012 May 1;6:32. doi: 10.1186/1752-0509-6-32 (PMC3403900; doi:10.1186/1752-0509-6-32)
Supplement: Additional file 4: — Gene Ontology enrichment for genes in six modules of the GRN. [file 1752-0509-6-32-S4.gz › enrichment-of-modules/README]

please double click index.html!
