# Supplementary material for: Gene regulation is governed by a core network in hepatocellular carcinoma
Source: BMC Syst Biol. 2012 May 1;6:32. doi: 10.1186/1752-0509-6-32 (PMC3403900; doi:10.1186/1752-0509-6-32)
Supplement: Additional file 5: — Regulations of the enriched KEGG pathways by the core GRN. [file 1752-0509-6-32-S5.gz]

Archive with 31 entries (30 files):
- regulation-on-pathway
- regulation-on-pathway/index.html
- regulation-on-pathway/path1
- regulation-on-pathway/path1.pdf
- regulation-on-pathway/path10
- regulation-on-pathway/path10.pdf
- regulation-on-pathway/path11
- regulation-on-pathway/path11.pdf
- regulation-on-pathway/path12
- regulation-on-pathway/path12.pdf
- regulation-on-pathway/path13
- regulation-on-pathway/path13.pdf
- regulation-on-pathway/path14
- regulation-on-pathway/path14.pdf
- regulation-on-pathway/path2
- regulation-on-pathway/path2.pdf
- regulation-on-pathway/path3
- regulation-on-pathway/path3.pdf
- regulation-on-pathway/path4
- regulation-on-pathway/path4.pdf
- regulation-on-pathway/path5
- regulation-on-pathway/path5.pdf
- regulation-on-pathway/path6
- regulation-on-pathway/path6.pdf
- regulation-on-pathway/path7
- regulation-on-pathway/path7.pdf
- regulation-on-pathway/path8
- regulation-on-pathway/path8.pdf
- regulation-on-pathway/path9
- regulation-on-pathway/path9.pdf
- regulation-on-pathway/README
