# Supplementary material for: Gene regulation is governed by a core network in hepatocellular carcinoma
Source: BMC Syst Biol. 2012 May 1;6:32. doi: 10.1186/1752-0509-6-32 (PMC3403900; doi:10.1186/1752-0509-6-32)
Supplement: Additional file 5: — Regulations of the enriched KEGG pathways by the core GRN. [file 1752-0509-6-32-S5.gz › regulation-on-pathway/path12]

HLF	PNPLA4
hsa-mir-342	PNPLA4
hsa-mir-142	PNPLA4
hsa-mir-155	PNPLA4
hsa-mir-146a	PNPLA4
hsa-mir-155	RETSAT
hsa-mir-146a	RETSAT
HLF	ADH4
hsa-mir-155	ADH6
HNF4A	DHRS3
hsa-mir-21	CYP3A5
hsa-mir-142	CYP3A5
hsa-mir-150	DHRS4
BHLHB3	hsa-mir-150
RUNX2	hsa-mir-181a
RUNX2	hsa-mir-146a
TCF4	hsa-mir-150
ARID5B	hsa-mir-199a
POU2AF1	hsa-mir-142
POU2AF1	hsa-mir-146a
RUNX3	hsa-mir-155
TWIST1	hsa-mir-199a
TAL1	ERG
TCF4	FLI1
TCF4	FOXF1
FOXF1	TCF4
FOXF1	FLI1
POU2AF1	RUNX2
RARB	FOXF1
FOXF2	FOXF1
RUNX3	POU2AF1
RUNX3	RUNX2
RUNX3	FLI1
FOXL1	RARB
NR2F2	GLI2
PBX1	TWIST1
FLI1	SPI1
FLI1	RUNX3
FLI1	FOXA2
RUNX2	TCF4
GLI2	FOXF1
IRF8	FLI1
FOXA2	TCF4
FOXA2	FLI1
HNF4A	ARID5B
EOMES	RUNX3
PRDM1	SPI1
ERG	FLI1
SPI1	RUNX3
hsa-mir-199a	FOXA2
hsa-mir-342	HNF4A
hsa-mir-21	HNF4A
hsa-mir-150	HNF4A
hsa-mir-181a	HLF
hsa-mir-146a	HNF4A
