# Supplementary material for: Gene regulation is governed by a core network in hepatocellular carcinoma
Source: BMC Syst Biol. 2012 May 1;6:32. doi: 10.1186/1752-0509-6-32 (PMC3403900; doi:10.1186/1752-0509-6-32)
Supplement: Additional file 5: — Regulations of the enriched KEGG pathways by the core GRN. [file 1752-0509-6-32-S5.gz › regulation-on-pathway/path13]

POU2AF1	LIMK1
POU2AF1	MARCKS
RUNX2	MARCKS
POU2AF1	NCF1
BHLHB3	NCF1
RUNX3	NCF1
RUNX2	NCF1
FOXA2	NCF1
TCF4	PLA2G4A
POU2AF1	PIK3CD
POU2AF1	PIK3R5
BHLHB3	PLA2G4A
RUNX3	PIK3CD
RUNX3	PIK3R5
FLI1	PIK3CD
FLI1	PIK3R5
FLI1	PIK3CG
RUNX2	PIK3CD
RUNX2	PLA2G4A
RUNX2	PIK3CG
FOXA2	PLA2G4A
EOMES	PIK3CD
EOMES	PIK3R5
hsa-mir-199a	PPAP2B
hsa-mir-181a	PPAP2B
FLI1	RAC2
FOXA2	PTPRC
FLI1	SYK
RUNX2	SYK
POU2AF1	WAS
RUNX3	WAS
FLI1	WAS
FLI1	VAV1
FOXF1	AMPH
NR2F2	AMPH
FOXL1	CFL1
GLI2	CFL1
ARID5B	CFL1
TCF4	FCGR2A
POU2AF1	FCGR1A
FLI1	FCGR2A
TCF4	INPP5D
POU2AF1	INPP5D
RUNX3	INPP5D
FLI1	INPP5D
RUNX2	INPP5D
FOXA2	INPP5D
PRDM1	INPP5D
SPI1	INPP5D
BHLHB3	hsa-mir-150
RUNX2	hsa-mir-181a
RUNX2	hsa-mir-146a
TCF4	hsa-mir-150
ARID5B	hsa-mir-199a
POU2AF1	hsa-mir-142
POU2AF1	hsa-mir-146a
RUNX3	hsa-mir-155
TWIST1	hsa-mir-199a
TAL1	ERG
TCF4	FLI1
TCF4	FOXF1
FOXF1	TCF4
FOXF1	FLI1
POU2AF1	RUNX2
RARB	FOXF1
FOXF2	FOXF1
RUNX3	POU2AF1
RUNX3	RUNX2
RUNX3	FLI1
FOXL1	RARB
NR2F2	GLI2
PBX1	TWIST1
FLI1	SPI1
FLI1	RUNX3
FLI1	FOXA2
RUNX2	TCF4
GLI2	FOXF1
IRF8	FLI1
FOXA2	TCF4
FOXA2	FLI1
HNF4A	ARID5B
EOMES	RUNX3
PRDM1	SPI1
ERG	FLI1
SPI1	RUNX3
hsa-mir-199a	FOXA2
hsa-mir-342	HNF4A
hsa-mir-21	HNF4A
hsa-mir-150	HNF4A
hsa-mir-181a	HLF
hsa-mir-146a	HNF4A
