# Supplementary material for: Gene regulation is governed by a core network in hepatocellular carcinoma
Source: BMC Syst Biol. 2012 May 1;6:32. doi: 10.1186/1752-0509-6-32 (PMC3403900; doi:10.1186/1752-0509-6-32)
Supplement: Additional file 5: — Regulations of the enriched KEGG pathways by the core GRN. [file 1752-0509-6-32-S5.gz › regulation-on-pathway/path3]

TCF4	JAM3
TCF4	ITGA9
FOXF1	JAM3
FOXF1	ITGA9
POU2AF1	ITGB2
BHLHB3	ITGB2
BHLHB3	ITGAV
FOXF2	JAM3
FOXF2	ITGA9
RUNX3	ITGB2
FLI1	ITGB2
FLI1	ITGA4
GLI2	ITGA9
SPI1	ITGAM
TCF4	NFASC
GLI2	NLGN3
GLI2	NFASC
FLI1	PECAM1
FOXA2	PTPRC
FOXF1	SELP
RUNX3	SELL
FLI1	SELL
TCF4	CDH5
TCF4	CD40LG
TCF4	CD34
FOXF1	CD226
POU2AF1	CD2
POU2AF1	CD22
POU2AF1	CD8A
POU2AF1	CD6
BHLHB3	CDH3
RUNX3	CD2
RUNX3	CD86
RUNX3	CD22
RUNX3	CD8A
RUNX3	CD6
FLI1	CD226
FLI1	CD6
FLI1	CD4
RUNX2	CD2
RUNX2	CDH3
RUNX2	CD22
RUNX2	CD6
IRF8	CD86
PRDM1	CD2
POU2AF1	CTLA4
FLI1	CTLA4
PRDM1	CTLA4
hsa-mir-150	CLDN14
TCF4	ESAM
FOXF1	ESAM
FLI1	ESAM
FOXF1	HLA-DOA
POU2AF1	HLA-DOA
POU2AF1	ICOS
BHLHB3	HLA-DOA
RUNX3	HLA-DOA
RUNX3	HLA-DOB
RUNX3	HLA-DPB1
RUNX3	ICOS
RUNX2	HLA-DOA
FOXA2	HLA-DOA
PRDM1	HLA-DPA1
BHLHB3	hsa-mir-150
RUNX2	hsa-mir-181a
RUNX2	hsa-mir-146a
TCF4	hsa-mir-150
ARID5B	hsa-mir-199a
POU2AF1	hsa-mir-142
POU2AF1	hsa-mir-146a
RUNX3	hsa-mir-155
TWIST1	hsa-mir-199a
TAL1	ERG
TCF4	FLI1
TCF4	FOXF1
FOXF1	TCF4
FOXF1	FLI1
POU2AF1	RUNX2
RARB	FOXF1
FOXF2	FOXF1
RUNX3	POU2AF1
RUNX3	RUNX2
RUNX3	FLI1
FOXL1	RARB
NR2F2	GLI2
PBX1	TWIST1
FLI1	SPI1
FLI1	RUNX3
FLI1	FOXA2
RUNX2	TCF4
GLI2	FOXF1
IRF8	FLI1
FOXA2	TCF4
FOXA2	FLI1
HNF4A	ARID5B
EOMES	RUNX3
PRDM1	SPI1
ERG	FLI1
SPI1	RUNX3
hsa-mir-199a	FOXA2
hsa-mir-342	HNF4A
hsa-mir-21	HNF4A
hsa-mir-150	HNF4A
hsa-mir-181a	HLF
hsa-mir-146a	HNF4A
