# Supplementary material for: Gene regulation is governed by a core network in hepatocellular carcinoma
Source: BMC Syst Biol. 2012 May 1;6:32. doi: 10.1186/1752-0509-6-32 (PMC3403900; doi:10.1186/1752-0509-6-32)
Supplement: Additional file 5: — Regulations of the enriched KEGG pathways by the core GRN. [file 1752-0509-6-32-S5.gz › regulation-on-pathway/path5]

TCF4	LAMC3
TCF4	ITGA9
FOXF1	LAMC3
FOXF1	ITGA9
BHLHB3	ITGAV
FOXF2	LAMC3
FOXF2	ITGA9
NR2F2	LAMC3
FLI1	ITGA4
GLI2	LAMC3
GLI2	ITGA9
HNF4A	LAMB1
TCF4	THBS2
FOXF1	THBS2
FOXF2	THBS2
FOXL1	THBS2
TCF4	VWF
BHLHB3	CD44
TCF4	COL3A1
TCF4	COL6A3
TCF4	COL5A1
TCF4	COL4A2
TCF4	COL1A2
FOXF1	COL3A1
FOXF1	COL6A3
FOXF1	COL6A1
FOXF1	COL5A1
FOXF1	COL4A2
FOXF1	COL1A2
BHLHB3	COL5A1
BHLHB3	COL4A2
BHLHB3	COL1A2
FOXF2	COL3A1
FOXF2	COL6A3
FOXF2	COL5A1
FOXF2	COL4A2
FOXF2	COL1A2
FOXL1	COL3A1
FOXL1	COL1A2
NR2F2	COL4A4
NR2F2	COL5A1
NR2F2	COL4A2
NR2F2	COL1A2
RUNX2	COL5A2
RUNX2	COL5A1
RUNX2	COL1A2
GLI2	COL5A1
ARID5B	COL6A3
ARID5B	COL5A1
ARID5B	COL4A2
ARID5B	COL1A2
TAL1	HSPG2
TCF4	HSPG2
FOXF1	HSPG2
BHLHB3	hsa-mir-150
RUNX2	hsa-mir-181a
RUNX2	hsa-mir-146a
TCF4	hsa-mir-150
ARID5B	hsa-mir-199a
POU2AF1	hsa-mir-142
POU2AF1	hsa-mir-146a
RUNX3	hsa-mir-155
TWIST1	hsa-mir-199a
TAL1	ERG
TCF4	FLI1
TCF4	FOXF1
FOXF1	TCF4
FOXF1	FLI1
POU2AF1	RUNX2
RARB	FOXF1
FOXF2	FOXF1
RUNX3	POU2AF1
RUNX3	RUNX2
RUNX3	FLI1
FOXL1	RARB
NR2F2	GLI2
PBX1	TWIST1
FLI1	SPI1
FLI1	RUNX3
FLI1	FOXA2
RUNX2	TCF4
GLI2	FOXF1
IRF8	FLI1
FOXA2	TCF4
FOXA2	FLI1
HNF4A	ARID5B
EOMES	RUNX3
PRDM1	SPI1
ERG	FLI1
SPI1	RUNX3
hsa-mir-199a	FOXA2
hsa-mir-342	HNF4A
hsa-mir-21	HNF4A
hsa-mir-150	HNF4A
hsa-mir-181a	HLF
hsa-mir-146a	HNF4A
