# Supplementary material for: Gene regulation is governed by a core network in hepatocellular carcinoma
Source: BMC Syst Biol. 2012 May 1;6:32. doi: 10.1186/1752-0509-6-32 (PMC3403900; doi:10.1186/1752-0509-6-32)
Supplement: Additional file 5: — Regulations of the enriched KEGG pathways by the core GRN. [file 1752-0509-6-32-S5.gz › regulation-on-pathway/path9]

BHLHB3	CIITA
RUNX3	CIITA
PRDM1	CIITA
SPI1	CIITA
POU2AF1	JAK3
POU2AF1	LCK
BHLHB3	JAK3
RUNX3	JAK3
RUNX3	LCK
FLI1	JAK3
RUNX2	JAK3
RUNX2	LCK
PRDM1	JAK3
FOXA2	PTPRC
RUNX2	ZAP70
POU2AF1	BTK
RUNX3	BTK
FLI1	BTK
RUNX2	BTK
TCF4	CD40LG
POU2AF1	CD8A
POU2AF1	CD3E
POU2AF1	CD3D
BHLHB3	CD3E
RUNX3	CD8A
RUNX3	CD3E
FLI1	CD3E
FLI1	CD4
RUNX2	CD3E
RUNX2	CD3D
FOXA2	CD3E
PRDM1	CD3E
PRDM1	CD3D
POU2AF1	ICOS
RUNX3	ICOS
BHLHB3	hsa-mir-150
RUNX2	hsa-mir-181a
RUNX2	hsa-mir-146a
TCF4	hsa-mir-150
ARID5B	hsa-mir-199a
POU2AF1	hsa-mir-142
POU2AF1	hsa-mir-146a
RUNX3	hsa-mir-155
TWIST1	hsa-mir-199a
TAL1	ERG
TCF4	FLI1
TCF4	FOXF1
FOXF1	TCF4
FOXF1	FLI1
POU2AF1	RUNX2
RARB	FOXF1
FOXF2	FOXF1
RUNX3	POU2AF1
RUNX3	RUNX2
RUNX3	FLI1
FOXL1	RARB
NR2F2	GLI2
PBX1	TWIST1
FLI1	SPI1
FLI1	RUNX3
FLI1	FOXA2
RUNX2	TCF4
GLI2	FOXF1
IRF8	FLI1
FOXA2	TCF4
FOXA2	FLI1
HNF4A	ARID5B
EOMES	RUNX3
PRDM1	SPI1
ERG	FLI1
SPI1	RUNX3
hsa-mir-199a	FOXA2
hsa-mir-342	HNF4A
hsa-mir-21	HNF4A
hsa-mir-150	HNF4A
hsa-mir-181a	HLF
hsa-mir-146a	HNF4A
